# Supplementary material for: miRNA Expression Associated with HbF in Saudi Sickle Cell Anemia
Source: Medicina (Kaunas). 2022 Oct 17;58(10):1470. doi: 10.3390/medicina58101470 (PMC9611475; doi:10.3390/medicina58101470)
Supplement: Supplementary file 1 [file medicina-58-01470-s001.zip]

Archive with 1 entries (1 files):
- medicina-1937354-supplementary.pdf
